# Supplementary material for: Latent anxiety and depression dimensions differ amongst patients with eating disorders: A Swedish nationwide investigation
Source: Int J Methods Psychiatr Res. 2023 Feb 12;32(3):e1961. doi: 10.1002/mpr.1961 (PMC10485306; doi:10.1002/mpr.1961)
Supplement: Supplementary file 2 — Supporting Information S2 [file MPR-32-e1961-s002.xlsx]

## Sheet: S1 Descriptives
Supplementary Table S1. Descriptive Statistics
Characteristic	Female, N = 9,1501	Male, N = 3591
Age
Mean (SD)	26 (8)	27 (10)
Median (IQR)	23 (20, 29)	24 (20, 31)
Range	18, 70	18, 69
Eating disorder
AN restricting	1,309	54
	(14.3%)	(15.0%)
AN binge-eating/purging	681	21
	(7.4%)	(5.8%)
Atypical AN	755	77
	(8.3%)	(21.4%)
Bulimia nervosa	3,698	109
	(40.4%)	(30.4%)
Binge-eating disorder	625	33
	(6.8%)	(9.2%)
Purging disorder	1,674	37
	(18.3%)	(10.3%)
UFED	408	28
	(4.5%)	(7.8%)
1n(%)

## Sheet: S2 Alpha
Supplementary Table S2. Internal consistency measures.
raw_alpha	std.alpha	G6(smc)	average_r	S/N	ase	mean	sd	median_r
0.900129	0.902786	0.906525	0.367254	9.28661	0.00178527	2.27547	0.988809	0.349417
Note. raw_alpha = alpha based upon the covariances; std.alpha = the standarised alpha based upon the correlations; G6(smc) = Guttman's Lambda 6 reliability; average_r = the average interitem correlation; S/N = signal/noise ratio (Cronbach & Gleser, 1964); ase = alpha’s standard error (Duhachek & Lacobucci, 2004) ; mean = for data matrices, the mean of the scale formed by averaging or summing the …

## Sheet: S3 Item statistics
Supplementary Table S3. Item statistics.
Item	n	raw.r	std.r	r.cor	r.drop	mean	sd
1. Mood	6656	0.74347	0.750294	0.745983	0.696045	2.03726	1.50535
2. Feelings of unease	6656	0.732389	0.739816	0.727327	0.688872	3.08293	1.34997
3. Irritation and anger	6656	0.581912	0.584585	0.539873	0.512431	2.50361	1.52859
4. Sleep	6656	0.545111	0.540002	0.488391	0.465104	2.44877	1.65556
5. Appetite	6656	0.539634	0.530955	0.478607	0.45552	1.81596	1.72198
6. Ability to concentrate	6656	0.715862	0.717393	0.700838	0.664041	2.55319	1.51472
7. Decisiveness	6656	0.656503	0.653141	0.623385	0.590973	2.51457	1.64372
8. Staying power	6656	0.70964	0.709423	0.69166	0.652259	2.39408	1.63523
9. Emotional involvement	6656	0.712588	0.720429	0.708256	0.664906	2.07317	1.39298
10. Pessimism	6656	0.681208	0.687787	0.667365	0.626959	3.37275	1.45621
12. Worry about minor things	6656	0.627621	0.627449	0.594697	0.561419	2.90204	1.57345
13. Phobias	6656	0.554826	0.542445	0.492147	0.468473	2.21259	1.79833
16. Bodily discomfort	6656	0.656864	0.651725	0.622989	0.590962	2.33684	1.6533
17. Aches and pains	6656	0.485991	0.484744	0.42897	0.408108	1.61508	1.5078
18. Panic attacks	6656	0.568561	0.567924	0.523861	0.496385	0.923227	1.55315
19. Suicidal thoughts	6656	0.689396	0.696838	0.681948	0.636659	1.62139	1.44511
Note. n = number of complete cases for the item, raw.r = correlation of each item with the total score, not corrected for item overlap; std.r = correlation of each item with the total score (not corrected for item overlap) if the items were all standardised; r.cor = item whole correlation corrected for item overlap and scale reliability; r.drop = item whole correlation for this item against the s…

## Sheet: S4 nzv
Supplementary Table S4. Zero variance and near​​-zero variance items. Zero variance items have one unique value. Near-zero variance items have both very few unique values relative to the number of participants and the ratio of the frequency of the most common value to the frequency of the second most common value is large.
	freqRatio	percentUnique	zeroVar	nzv
1. Mood	1.24504	0.0736145	FALSE	FALSE
2. Feelings of unease	1.64276	0.0736145	FALSE	FALSE
3. Irritation and anger	1.13027	0.0736145	FALSE	FALSE
4. Sleep	1.38895	0.0736145	FALSE	FALSE
5. Appetite	1.46866	0.0736145	FALSE	FALSE
6. Ability to concentrate	1.00184	0.0736145	FALSE	FALSE
7. Decisiveness	1.09793	0.0736145	FALSE	FALSE
8. Staying power	1.0403	0.0736145	FALSE	FALSE
9. Emotional involvement	1.47446	0.0736145	FALSE	FALSE
10. Pessimism	3.06593	0.0736145	FALSE	FALSE
12. Worry about minor things	2.05653	0.0736145	FALSE	FALSE
13. Phobias	1.47388	0.0736145	FALSE	FALSE
16. Bodily discomfort	1.35783	0.0736145	FALSE	FALSE
17. Aches and pains	1.29281	0.0736145	FALSE	FALSE
18. Panic attacks	5.76523	0.0736145	FALSE	FALSE
19. Suicidal thoughts	1.10318	0.0736145	FALSE	FALSE
Note. freqRatio, the ratio of frequencies for the most common value over the second most common value; percentUnique, the percentage of unique data points out of the total number of data points; zeroVar = zero variance; a vector of logicals for whether the item has only one distinct value; nzv = near-zero variance, a vector of logicals for whether the item is a near-zero variance item

## Sheet: S5 KMO MSA items
Supplementary Table S5. Kaiser-Meyer-Olkin (KMO) factor adequacy. The Kaiser-Meyer-Olkin (KMO) is a measure of how suited your data is for factor analysis. The test measures sampling adequacy for each variable in the model and for the complete model. Values range from 0-1. Zero indicates that the sum of partial correlations between variables is large relative to the sum of correlations, indicatin…
Item	KMO
1. Mood	0.930254
2. Feelings of unease	0.94666
3. Irritation and anger	0.974124
4. Sleep	0.962674
5. Appetite	0.954975
6. Ability to concentrate	0.949555
7. Decisiveness	0.956117
8. Staying power	0.954701
9. Emotional involvement	0.944746
10. Pessimism	0.945184
12. Worry about minor things	0.941433
13. Phobias	0.956582
16. Bodily discomfort	0.93634
17. Aches and pains	0.921488
18. Panic attacks	0.942621
19. Suicidal thoughts	0.930712

## Sheet: S6 Item drop
Supplementary Table S6. Internal consistency if an item is dropped.
	raw_alpha	std.alpha	G6(smc)	average_r	S/N	alpha se	var.r	med.r
1. Mood	0.889794	0.892514	0.894759	0.356322	8.30357	0.00197463	0.00792533	0.332703
2. Feelings of unease	0.890672	0.892939	0.896135	0.35734	8.34049	0.00195813	0.00907234	0.332703
3. Irritation and anger	0.896067	0.899006	0.903034	0.372427	8.9016	0.00186369	0.0100087	0.350175
4. Sleep	0.897992	0.900673	0.90431	0.37676	9.06777	0.00182741	0.00987908	0.364768
5. Appetite	0.898583	0.901008	0.904477	0.377639	9.10178	0.001816	0.00973234	0.364768
6. Ability to concentrate	0.890874	0.893842	0.897137	0.359519	8.41991	0.00195623	0.00929275	0.342931
7. Decisiveness	0.893341	0.896378	0.899954	0.365764	8.6505	0.00191254	0.00986779	0.345664
8. Staying power	0.891061	0.894161	0.897566	0.360294	8.44827	0.00195466	0.0090961	0.345664
9. Emotional involvement	0.891239	0.89372	0.896636	0.359224	8.40913	0.00194831	0.00852452	0.345664
10. Pessimism	0.892276	0.89502	0.898112	0.362397	8.5256	0.00192993	0.00919085	0.345664
12. Worry about minor things	0.894395	0.897373	0.900535	0.368261	8.74398	0.00189205	0.00998834	0.345664
13. Phobias	0.898402	0.900583	0.904116	0.376523	9.05861	0.00181859	0.00987534	0.364768
16. Bodily discomfort	0.893344	0.896434	0.899344	0.365902	8.65563	0.00190949	0.0105316	0.339757
17. Aches and pains	0.899515	0.902695	0.905342	0.382131	9.27697	0.00180493	0.00875092	0.364768
18. Panic attacks	0.896646	0.899633	0.902878	0.374046	8.96343	0.00185211	0.0100246	0.353023
19. Suicidal thoughts	0.891984	0.894661	0.897132	0.361517	8.49319	0.00193468	0.00879708	0.345664
Note. raw_alpha = alpha based upon the covariances; std.alpha = the standarised alpha based upon the correlations; G6(smc) = Guttman's Lambda 6 reliability; average_r = the average interitem correlation; S/N = signal/noise ratio (Cronbach & Gleser, 1964); alpha se = alpha’s standard error (Duhachek & Lacobucci, 2004) ; var.r = variance of the interitem correlation, med.r = the median interitem co…

## Sheet: S7 VSS
Supplementary Table S7. Very Simple Structure (VSS) The very simple structure (VSS; Revelle and Rocklin, 1979) estimates how many factors are underlying our observed data. This can be used as a starting point for our exploratory factor analysis (EFA). The VSS method compares the very simple structure of a factor pattern matrix (correlations between the variables and the factors) to the original c…
	dof	chisq	prob	sqresid	fit	RMSEA	BIC	SABIC	complex	eChisq	SRMR	eCRMS	eBIC	eRMS	cfit.1	cfit.2	cfit.3	cfit.4	cfit.5	cfit.6	cresidual.1	cresidual.2	cresidual.3	cresidual.4	cresidual.5	cresidual.6
1	104	4266.09	0	7.00798	0.861564	0.077541	3350.55	3681.03	1	3554.64	0.0471721	0.050671	2639.1	0.0471721	0.861564	0	0	0	0	0	7.00798	0	0	0	0	0
2	89	2391.49	0	15.8823	0.68626	0.0623442	1608	1890.82	1.35655	1706.29	0.0326824	0.0379498	922.797	0.0326824	0.466096	0.68626	0	0	0	0	27.0275	15.8823	0	0	0	0
3	75	1500.22	6.94643e-264	20.7432	0.590237	0.0534321	839.975	1078.31	1.44565	1091.13	0.0261352	0.0330587	430.881	0.0261352	0.357417	0.552359	0.590237	0	0	0	32.5291	22.6607	20.7432	0	0	0
4	62	790.422	7.53995e-127	22.0844	0.563744	0.0420133	244.619	441.64	1.58211	488.132	0.0174806	0.0243193	-57.6706	0.0174806	0.312076	0.485564	0.55153	0.563744	0	0	34.8244	26.042	22.7027	22.0844	0	0
5	50	469.077	1.90665e-69	23.2741	0.540241	0.0354855	28.9135	187.801	1.67988	326.531	0.0142972	0.0221491	-113.632	0.0142972	0.297154	0.437441	0.513492	0.543596	0.540241	0	35.5798	28.4781	24.6282	23.1043	23.2741	0
6	39	319.205	1.1272e-45	25.845	0.489456	0.0328545	-24.1227	99.8097	2.16539	223.576	0.0118304	0.0207519	-119.752	0.0118304	0.221794	0.350363	0.420405	0.476783	0.479461	0.489456	39.3947	32.8862	29.3405	26.4865	26.351	25.845
Note. map = Velicer's MAP values (lower values are better); dof = degrees of freedom (if using FA); chisq = chi square (from the factor analysis output if using FA); prob = probability of residual matrix > 0 (if using FA); sqresid = squared residual correlations; fit = factor fit of the complete model; RMSEA = root mean square error of approximation for each number of factors; BIC = Bayesian Info…

## Sheet: S8 Parallel analysis
Supplementary Table S8. Parallel analysis. The parallel analysis is used to estimate how many factors may be underlying our data. This can also be used as a starting point for our EFA. Essentially each eigenvalue (which represents the size of the factor) is compared against an eigenvalue for the corresponding factor in many randomly generated data sets that have the same characteristics as the da…
factor	eigen_values_factors	eigen_values_simulation
1	6.17266	0.943434
2	0.650759	0.714248
3	0.380922	0.420863
4	0.377347	0.203727
5	0.228476	0.104214
6	0.139764	0.0704647
7	0.104044	0.0350914
8	0.0639376	0.0266772
9	0.0308412	0.0189797
10	0.014702	0.0117888
11	0.00236896	0.00468008
12	-0.00148329	-0.00241725
13	-0.0306236	-0.00974738
14	-0.0341061	-0.0177445
15	-0.0487736	-0.0273462
16	-0.106731	-0.0399418
Note. factor = latent factor; eigen_values_factors = corresponding estimated eigenvalues; eigen_values_simulation = simulated eigenvalues.

## Sheet: S9 EFA1
Supplementary Table S9. Factor loadings of exploratory factor analysis of the Comprehensive Psychopathological Rating Scale: 1 latent factor. This table shows the factor loadings of the exploratory factor analysis calculated through maximum likelihood in 6,656 patients with eating disorders in the Swedish Stepwise quality register who have answered the Comprehensive Psychopathological Rating Scal…
Item	ML 1
1. Mood	0.765502
2. Feelings of unease	0.724609
3. Irritation and anger	0.54479
4. Sleep	0.476883
5. Appetite	0.466822
6. Ability to concentrate	0.701994
7. Decisiveness	0.623929
8. Staying power	0.703676
9. Emotional involvement	0.728539
10. Pessimism	0.679317
12. Worry about minor things	0.585089
13. Phobias	0.473783
16. Bodily discomfort	0.588108
17. Aches and pains	0.401855
18. Panic attacks	0.506973
19. Suicidal thoughts	0.698901
Note. Item = Question on the questionnaire; ML 1 = factor 1 calculated by maximum likelihood

## Sheet: S10 EFA2
Supplementary Table S10. Factor loadings of exploratory factor analysis of the Comprehensive Psychopathological Rating Scale: 2 latent factor. This table shows the factor loadings of the exploratory factor analysis calculated through maximum likelihood in 6,656 patients with eating disorders in the Swedish Stepwise quality register who have answered the Comprehensive Psychopathological Rating Sca…
Item	ML1	ML2
1. Mood	0.857411	-0.0432383
2. Feelings of unease	0.333089	0.454017
3. Irritation and anger	0.309979	0.275333
4. Sleep	0.167638	0.352882
5. Appetite	0.219594	0.287552
6. Ability to concentrate	0.380767	0.372408
7. Decisiveness	0.279633	0.393154
8. Staying power	0.514686	0.231683
9. Emotional involvement	0.780108	-0.0107225
10. Pessimism	0.551794	0.167375
12. Worry about minor things	0.125739	0.518903
13. Phobias	0.0215711	0.508862
16. Bodily discomfort	-0.0852511	0.763154
17. Aches and pains	-0.0705461	0.530574
18. Panic attacks	0.0645504	0.503026
19. Suicidal thoughts	0.762407	-0.0242179
Note. Item = Question on the questionnaire; ML 1-2 = factor 1-2 calculated by maximum likelihood

[truncated: 6 more sheets: S11 EFA3, S12 EFA4, S13 EFA5, S14 CFA4 parameters, S15 MGCFA, S16 Factor scores]
